# Supplementary material for: Interacting with volatile environments stabilizes hidden-state inference and its brain signatures
Source: Nat Commun. 2021 Apr 13;12:2228. doi: 10.1038/s41467-021-22396-6 (PMC8044147; doi:10.1038/s41467-021-22396-6)
Supplement: Supplementary file 4 — Source Data [file 41467_2021_22396_MOESM4_ESM.xlsx]

## Sheet: Fig 2a
	Trial position from reversal
	-4	-3	-2	-1	1	2	3	4
Cb	0.227865	0.165365	0.157552	0.123698	0.611979	0.757812	0.852865	0.865885	means
Ob	0.229167	0.154948	0.126302	0.101562	0.488281	0.716146	0.821615	0.867188
Cb	0.0175157	0.0158917	0.0135916	0.0138388	0.0318368	0.0187111	0.015349	0.0173211	s.e.m.
Ob	0.0166409	0.0154591	0.015349	0.0151008	0.033136	0.023359	0.0140817	0.0149881

## Sheet: Fig 2b
	Reversal time constant			Asymptotic reversal rate
Subject	Cb	Ob		Cb	Ob
1	0.899335	1.99304		0.920137	1
2	1.45454	1.81908		0.928091	0.913743
3	0.823752	1.51243		0.827399	0.964124
4	0.887503	1.36312		0.941204	0.963902
5	0.0525702	0.629484		0.802083	0.817903
6	0.688596	0.867768		0.766104	0.773059
7	0.677127	1.05366		0.866299	0.928834
8	1.94253	2.00837		0.92615	0.883203
9	1.90372	2.46419		0.986457	0.999999
10	0.74315	1.02137		0.867789	0.897297
11	0.830982	0.866181		0.829581	0.858733
12	0.0512261	0.0646015		0.833333	0.850694
13	0.452862	0.784667		0.839481	0.891445
14	0.0528972	0.732401		0.791667	0.83878
15	0.491045	1.25261		0.831505	0.951367
16	1.35743	1.84099		0.868045	0.966413
17	0.904098	1.53185		0.897149	0.962283
18	0.418786	0.646566		0.788111	0.902257
19	0.419243	1.16392		0.82404	0.899183
20	0.977707	1.17657		0.902221	0.921903
21	1.051	1.77582		0.903727	0.937145
22	1.21295	1.78884		0.892608	0.936288
23	0.616475	0.786942		0.778692	0.807307
24	0.860431	1.65233		0.876436	0.91823

## Sheet: Fig 2c
	Evidence direction (logLR)
	[-inf,-3]	[-3,-2]	[-2,-1]	[-1,0]	[0,1]	[1,2]	[2,3]	[3,inf]
Cb	0.0389334	0.105385	0.343727	0.693868	0.937968	0.986242	0.988488	0.99422	means
Ob	0.0830898	0.217925	0.470203	0.81483	0.960981	0.990547	0.989339	0.993773
Cb	0.00875657	0.0246659	0.0387231	0.0382297	0.0106782	0.00464636	0.00612971	0.00319186	s.e.m.
Ob	0.0181612	0.0297092	0.0360466	0.0264532	0.00768953	0.00312579	0.00550722	0.00436906

## Sheet: Fig 2d
	PSE (logLR)			Sensitivity to evidence
Subject	Cb	Ob		Cb	Ob
1	1.60144	1.85067		2.58249	3.74251
2	1.361	1.96027		1.75104	1.20409
3	0.960379	1.55389		1.589	2.94531
4	1.48967	1.19307		1.63694	3.57934
5	0.947466	1.73135		1.317	1.19831
6	0.436161	1.06429		1.23789	0.990033
7	0.924018	1.32193		1.76733	2.74634
8	1.68091	2.00901		1.76733	1.10599
9	1.87709	2.23931		2.53635	1.79236
10	0.910797	1.41274		1.86738	1.78481
11	1.41924	1.4792		1.37679	1.80667
12	0.544639	0.721812		3.02028	3.7987
13	0.741714	0.892791		2.49039	2.8301
14	0.204037	0.674073		4.65414	2.30748
15	0.913717	1.46842		2.19152	2.43113
16	1.54224	1.66354		1.47995	2.71044
17	1.34111	1.75962		2.43603	1.7502
18	0.408259	1.14386		2.06535	2.46012
19	0.688879	1.20144		1.62489	1.99569
20	1.46774	1.62048		2.52259	2.13393
21	1.19225	2.04275		1.95742	1.05703
22	1.55902	1.97517		1.31557	1.05827
23	0.165315	0.563382		3.5418	2.065
24	0.705408	1.09377		2.50489	1.81759

## Sheet: Fig 3a
	Posterior (logLR)		Prior (logLR)
			h = 1/16	h = 1/8	h = 1/4
	-4		-2.46653	-1.82789	-1.05121
	-3.9		-2.44425	-1.81629	-1.04638
	-3.8		-2.42019	-1.80362	-1.04109
	-3.7		-2.39426	-1.78982	-1.03527
	-3.6		-2.36638	-1.77479	-1.02889
	-3.5		-2.33646	-1.75845	-1.02191
	-3.4		-2.30441	-1.74072	-1.01426
	-3.3		-2.27016	-1.7215	-1.00589
	-3.2		-2.23364	-1.7007	-0.99674
	-3.1		-2.1948	-1.67823	-0.986754
	-3		-2.15357	-1.654	-0.975865
	-2.9		-2.10994	-1.62792	-0.964006
	-2.8		-2.06387	-1.59992	-0.951108
	-2.7		-2.01534	-1.5699	-0.937099
	-2.6		-1.96436	-1.53781	-0.921908
	-2.5		-1.91093	-1.50357	-0.905463
	-2.4		-1.85509	-1.46713	-0.887692
	-2.3		-1.79687	-1.42844	-0.868524
	-2.2		-1.73631	-1.38746	-0.847892
	-2.1		-1.67349	-1.34419	-0.825731
	-2		-1.60846	-1.29859	-0.801983
	-1.9		-1.54131	-1.25069	-0.776595
	-1.8		-1.47213	-1.20049	-0.749522
	-1.7		-1.401	-1.14803	-0.720728
	-1.6		-1.32804	-1.09336	-0.69019
	-1.5		-1.25334	-1.03653	-0.657894
	-1.4		-1.17702	-0.977631	-0.623842
	-1.3		-1.09918	-0.916734	-0.58805
	-1.2		-1.01993	-0.853943	-0.550547
	-1.1		-0.939396	-0.789366	-0.511381
	-1		-0.857683	-0.723121	-0.470615
	-0.9		-0.774904	-0.655337	-0.42833
	-0.8		-0.691172	-0.586148	-0.384621
	-0.7		-0.606598	-0.515696	-0.339602
	-0.6		-0.52129	-0.444128	-0.293399
	-0.5		-0.435356	-0.371596	-0.246154
	-0.4		-0.348904	-0.298254	-0.19802
	-0.3		-0.262038	-0.224263	-0.149161
	-0.2		-0.174863	-0.149781	-0.0997506
	-0.1		-0.0874829	-0.0749727	-0.0499688
	0		0	0	0
	0.1		0.0874829	0.0749727	0.0499688
	0.2		0.174863	0.149781	0.0997506
	0.3		0.262038	0.224263	0.149161
	0.4		0.348904	0.298254	0.19802
	0.5		0.435356	0.371596	0.246154
	0.6		0.52129	0.444128	0.293399
	0.7		0.606598	0.515696	0.339602
	0.8		0.691172	0.586148	0.384621
	0.9		0.774904	0.655337	0.42833
	1		0.857683	0.723121	0.470615
	1.1		0.939396	0.789366	0.511381
	1.2		1.01993	0.853943	0.550547
	1.3		1.09918	0.916734	0.58805
	1.4		1.17702	0.977631	0.623842
	1.5		1.25334	1.03653	0.657894
	1.6		1.32804	1.09336	0.69019
	1.7		1.401	1.14803	0.720728
	1.8		1.47213	1.20049	0.749522
	1.9		1.54131	1.25069	0.776595
	2		1.60846	1.29859	0.801983
	2.1		1.67349	1.34419	0.825731
	2.2		1.73631	1.38746	0.847892
	2.3		1.79687	1.42844	0.868524
	2.4		1.85509	1.46713	0.887692
	2.5		1.91093	1.50357	0.905463
	2.6		1.96436	1.53781	0.921908
	2.7		2.01534	1.5699	0.937099
	2.8		2.06387	1.59992	0.951108
	2.9		2.10994	1.62792	0.964006
	3		2.15357	1.654	0.975865
	3.1		2.1948	1.67823	0.986754
	3.2		2.23364	1.7007	0.99674
	3.3		2.27016	1.7215	1.00589
	3.4		2.30441	1.74072	1.01426
	3.5		2.33646	1.75845	1.02191
	3.6		2.36638	1.77479	1.02889
	3.7		2.39426	1.78982	1.03527
	3.8		2.42019	1.80362	1.04109
	3.9		2.44425	1.81629	1.04638
	4		2.46653	1.82789	1.05121

## Sheet: Fig 3b
	Inference noise
Subject	Cb	Ob
1	0.671657	0.583952
2	0.607585	0.707573
3	0.696012	0.507392
4	0.635657	0.648761
5	0.864724	0.911942
6	0.791103	1.05027
7	0.619938	0.565826
8	0.632243	0.859678
9	0.533813	0.77336
10	0.546815	0.598963
11	0.731405	0.775835
12	0.336993	0.397295
13	0.423524	0.327633
14	0.368501	0.493797
15	0.51565	0.498557
16	0.714548	0.545045
17	0.651253	0.488986
18	0.481801	0.439674
19	0.570147	0.553298
20	0.607753	0.627598
21	0.513847	0.90452
22	0.752187	0.878549
23	0.537006	0.778389
24	0.51269	0.45611

## Sheet: Fig 3c
	Perceived hazard rate
Subject	Cb	Ob
1	0.0846469	0.0366054
2	0.112412	0.0547855
3	0.22263	0.10154
4	0.122932	0.0947749
5	0.201263	0.100919
6	0.316371	0.182415
7	0.201603	0.125341
8	0.0442775	0.0417394
9	0.0402305	0.0180585
10	0.236356	0.109776
11	0.124097	0.0982608
12	0.326431	0.291548
13	0.267619	0.214661
14	0.418833	0.274841
15	0.225151	0.130626
16	0.0868207	0.0604599
17	0.103588	0.0766601
18	0.332226	0.166729
19	0.260257	0.164849
20	0.119066	0.0971111
21	0.144679	0.0380374
22	0.0996845	0.0438683
23	0.414072	0.252788
24	0.277917	0.147413

## Sheet: Fig 3d
						mean prior belief (logLR)
	perceived hazard rate	mean prior belief (logLR)			Subject	Cb	Ob
	0.01		2.64976		1	1.49311	2.12058
	0.02		2.29324		2	1.33938	1.78959
	0.03		2.06859		3	0.770856	1.39071
	0.04		1.89987		4	1.25979	1.48035
	0.05		1.76387		5	0.889691	1.3798
	0.06		1.6496		6	0.519971	0.991744
	0.07		1.55038		7	0.844491	1.23561
	0.08		1.46164		8	1.87579	2.04255
	0.09		1.38254		9	2.10318	2.68686
	0.1		1.31094		10	0.723421	1.28781
	0.11		1.24447		11	1.1912	1.47021
	0.12		1.18376		12	0.4544	0.537081
	0.13		1.12693		13	0.60755	0.813072
	0.14		1.07407		14	0.227403	0.589653
	0.15		1.02397		15	0.765741	1.17731
	0.16		0.97641		16	1.44856	1.74078
	0.17		0.931456		17	1.37656	1.54067
	0.18		0.889122		18	0.435916	0.982823
	0.19		0.848262		19	0.630098	1.05174
	0.2		0.809719		20	1.23851	1.37706
	0.21		0.772322		21	1.12294	2.08251
	0.22		0.736469		22	1.38576	1.91805
	0.23		0.701729		23	0.2542	0.702104
	0.24		0.668331		24	0.604918	1.08199
	0.25		0.635961
	0.26		0.604353		mean	0.98181	1.39461
	0.27		0.574045		s.e.m.	0.101339	0.108572
	0.28		0.544223
	0.29		0.515192
	0.3		0.487092
	0.31		0.459328
	0.32		0.432134
	0.33		0.40552
	0.34		0.379329
	0.35		0.353689
	0.36		0.328549
	0.37		0.303616
	0.38		0.278914
	0.39		0.254709
	0.4		0.230726
	0.41		0.206946
	0.42		0.18342
	0.43		0.160042
	0.44		0.136872
	0.45		0.113815
	0.46		0.0908906
	0.47		0.0680703
	0.48		0.0453236
	0.49		0.022648

## Sheet: Fig 3e
	response accuracy
	more stable blocks		more volatile blocks
Subject	Cb	Ob	Cb	Ob
1	0.875	0.861111	0.861111	0.75
2	0.840278	0.826389	0.8125	0.715278
3	0.798611	0.902778	0.791667	0.777778
4	0.881944	0.881944	0.888889	0.854167
5	0.777778	0.840278	0.826389	0.756944
6	0.791667	0.777778	0.701389	0.708333
7	0.881944	0.923611	0.798611	0.805556
8	0.854167	0.826389	0.715278	0.680556
9	0.854167	0.854167	0.777778	0.722222
10	0.875	0.847222	0.791667	0.8125
11	0.791667	0.861111	0.798611	0.784722
12	0.840278	0.868056	0.826389	0.833333
13	0.840278	0.826389	0.819444	0.881944
14	0.777778	0.826389	0.805556	0.798611
15	0.819444	0.868056	0.819444	0.861111
16	0.805556	0.916667	0.756944	0.708333
17	0.833333	0.881944	0.868056	0.805556
18	0.770833	0.875	0.791667	0.875
19	0.805556	0.861111	0.826389	0.798611
20	0.819444	0.888889	0.861111	0.791667
21	0.888889	0.881944	0.798611	0.708333
22	0.847222	0.875	0.784722	0.715278
23	0.770833	0.777778	0.756944	0.777778
24	0.847222	0.854167	0.826389	0.763889
mean	0.828704	0.858507	0.804398	0.778646
s.e.m.	0.00770388	0.00744019	0.0090106	0.0117512

## Sheet: Fig 4a
	Stimulus orientation
	Coding precision (z)
	mean		s.e.m.
time (s)	Cb	Ob	Cb	Ob
-0.1	-0.0111866	0.00232327	0.00669568	0.00818987
-0.098	-0.0109954	0.00267603	0.0066175	0.00820493
-0.096	-0.0107896	0.00326668	0.00651285	0.00818426
-0.094	-0.0105328	0.00359866	0.0064416	0.00819991
-0.092	-0.0103006	0.004131	0.00634118	0.0081777
-0.09	-0.00998995	0.00443391	0.00627738	0.00819321
-0.088	-0.00974202	0.00490268	0.00618258	0.00816983
-0.086	-0.00939238	0.00517133	0.00612678	0.00818586
-0.084	-0.00914172	0.00557412	0.00603935	0.00816258
-0.082	-0.00876966	0.00580627	0.00599254	0.00818052
-0.08	-0.00853059	0.00614278	0.00591474	0.00815883
-0.078	-0.00815341	0.00633799	0.00587852	0.00817999
-0.076	-0.00794046	0.00660862	0.00581314	0.00816101
-0.074	-0.00757501	0.00676602	0.00578968	0.00818622
-0.072	-0.00740186	0.00696882	0.00573978	0.00817051
-0.07	-0.00706348	0.00708272	0.00573152	0.00819998
-0.068	-0.00694199	0.00720951	0.00570007	0.00818762
-0.066	-0.00664363	0.00726854	0.00570938	0.00822106
-0.064	-0.00658299	0.0073119	0.0056988	0.00821179
-0.062	-0.00633454	0.00731313	0.00572758	0.00824845
-0.06	-0.00634059	0.00728018	0.00573952	0.00824139
-0.058	-0.00614829	0.00723346	0.00578907	0.00827975
-0.056	-0.00622296	0.00713713	0.00582428	0.00827339
-0.054	-0.00608898	0.00705163	0.00589517	0.00831151
-0.052	-0.00622966	0.00690137	0.00595355	0.00830428
-0.05	-0.00615147	0.00678377	0.0060457	0.00834054
-0.048	-0.00635028	0.00658925	0.00612643	0.00833147
-0.046	-0.00631983	0.00644886	0.00623926	0.00836506
-0.044	-0.00656263	0.0062245	0.00634098	0.00835431
-0.042	-0.00656529	0.00607619	0.00647355	0.00838585
-0.04	-0.00683054	0.00584268	0.00659461	0.00837529
-0.038	-0.00684388	0.00570742	0.00674579	0.00840732
-0.036	-0.00710143	0.00549134	0.00688442	0.00840097
-0.034	-0.00709402	0.00539542	0.00705303	0.00843813
-0.032	-0.00730401	0.00522817	0.00720742	0.00844183
-0.03	-0.00723428	0.00520227	0.00739215	0.00849008
-0.028	-0.00734635	0.00511917	0.00756035	0.0085102
-0.026	-0.00716185	0.00519792	0.00775957	0.00857506
-0.024	-0.0071148	0.00523812	0.00793928	0.00861629
-0.022	-0.006752	0.00546084	0.00815074	0.00870059
-0.02	-0.00647427	0.00566936	0.00833914	0.00876396
-0.018	-0.00585937	0.00608411	0.0085599	0.00886689
-0.016	-0.00527084	0.00651825	0.00875398	0.00895037
-0.014	-0.00432208	0.00719008	0.00898098	0.00906983
-0.012	-0.00333743	0.00792787	0.00917856	0.00917231
-0.01	-0.00196917	0.00894449	0.00941007	0.00930927
-0.008	-0.000503009	0.0100849	0.0096118	0.0094342
-0.006	0.00136849	0.0115505	0.00984956	0.00959462
-0.004	0.00339553	0.0132019	0.0100609	0.00975022
-0.002	0.00584593	0.0152229	0.0103119	0.00994398
0	0.00850197	0.0174889	0.0105439	0.0101415
0.002	0.0115942	0.0201627	0.0108201	0.0103806
0.004	0.0149334	0.023134	0.0110872	0.0106322
0.006	0.0187159	0.0265426	0.0114025	0.0109279
0.008	0.0227781	0.0302925	0.0117185	0.0112437
0.01	0.0272852	0.0344986	0.0120845	0.011604
0.012	0.0320975	0.0390795	0.0124579	0.0119891
0.014	0.0373501	0.0441231	0.0128794	0.0124155
0.016	0.0429262	0.0495627	0.0133112	0.0128676
0.018	0.048931	0.0554575	0.0137856	0.0133543
0.02	0.0552696	0.0617556	0.0142694	0.0138641
0.022	0.0620165	0.0684858	0.014788	0.0143987
0.024	0.0690973	0.0756121	0.0153123	0.0149513
0.026	0.0765556	0.0831324	0.0158627	0.0155172
0.028	0.0843355	0.0910267	0.016414	0.0160948
0.03	0.0924506	0.0992625	0.0169825	0.0166738
0.032	0.100861	0.107836	0.0175472	0.0172582
0.034	0.109552	0.116688	0.0181212	0.0178332
0.036	0.118497	0.125829	0.0186872	0.0184083
0.038	0.12766	0.135174	0.0192557	0.0189653
0.04	0.137023	0.14475	0.0198126	0.0195184
0.042	0.146535	0.154452	0.0203665	0.020047
0.044	0.156184	0.16432	0.0209057	0.0205695
0.046	0.165912	0.174237	0.0214377	0.0210638
0.048	0.175712	0.184251	0.0219525	0.0215509
0.05	0.185523	0.19424	0.022457	0.0220085
0.052	0.195343	0.204261	0.0229423	0.0224589
0.054	0.205116	0.214193	0.0234158	0.0228804
0.056	0.214838	0.224096	0.0238685	0.0232952
0.058	0.224462	0.233858	0.0243092	0.0236833
0.06	0.233984	0.243537	0.0247283	0.0240655
0.062	0.243368	0.253037	0.0251363	0.0244244
0.064	0.252606	0.262408	0.0255223	0.0247781
0.066	0.261675	0.271571	0.0258993	0.0251128
0.068	0.270559	0.280565	0.0262543	0.0254428
0.07	0.279252	0.289332	0.0266028	0.0257583
0.072	0.287727	0.297896	0.0269292	0.0260689
0.074	0.295991	0.306218	0.0272519	0.0263693
0.076	0.304009	0.314305	0.0275522	0.0266639
0.078	0.3118	0.322138	0.027851	0.0269514
0.08	0.319316	0.329704	0.0281265	0.0272309
0.082	0.326588	0.337004	0.0284018	0.0275049
0.084	0.333558	0.344007	0.0286521	0.0277673
0.086	0.340266	0.35073	0.0289022	0.0280246
0.088	0.346644	0.357127	0.0291245	0.0282654
0.09	0.352741	0.363229	0.0293456	0.0285
0.092	0.358483	0.368978	0.0295355	0.0287128
0.094	0.363923	0.374418	0.029722	0.0289177
0.096	0.368986	0.379479	0.0298737	0.0290953
0.098	0.373729	0.384215	0.0300197	0.029263
0.1	0.378077	0.388553	0.0301278	0.0293985
0.102	0.38209	0.392551	0.0302281	0.0295229
0.104	0.385696	0.396135	0.0302887	0.0296117
0.106	0.388956	0.399369	0.0303406	0.0296897
0.108	0.391805	0.402185	0.0303528	0.0297313
0.11	0.3943	0.404644	0.0303567	0.0297644
0.112	0.396392	0.40669	0.030323	0.0297628
0.114	0.398129	0.408381	0.0302834	0.0297572
0.116	0.399481	0.409676	0.0302101	0.0297211
0.118	0.400485	0.410625	0.0301345	0.0296859
0.12	0.401134	0.411206	0.0300308	0.0296251
0.122	0.401449	0.411454	0.0299291	0.0295692
0.124	0.401449	0.411369	0.0298054	0.0294922
0.126	0.401136	0.410966	0.0296881	0.0294216
0.128	0.400555	0.41027	0.0295545	0.0293329
0.13	0.399682	0.409275	0.0294304	0.0292499
0.132	0.398593	0.408032	0.0292951	0.0291511
0.134	0.397233	0.406509	0.0291702	0.0290558
0.136	0.395706	0.404789	0.0290374	0.0289467
0.138	0.393925	0.402809	0.0289138	0.0288384
0.14	0.392027	0.400686	0.028784	0.0287183
0.142	0.389889	0.398324	0.0286597	0.0285959
0.144	0.387681	0.395872	0.0285295	0.028463
0.146	0.385242	0.393198	0.0283993	0.0283236
0.148	0.382779	0.390486	0.0282623	0.0281738
0.15	0.380085	0.387561	0.0281187	0.0280119
0.152	0.377407	0.384642	0.0279666	0.0278381
0.154	0.374488	0.381508	0.0278005	0.0276461
0.156	0.371615	0.378417	0.0276243	0.0274403
0.158	0.36848	0.3751	0.027427	0.02721
0.16	0.365416	0.371856	0.0272186	0.0269644
0.162	0.362064	0.368365	0.0269833	0.0266894
0.164	0.358805	0.364972	0.0267371	0.0263988
0.166	0.355231	0.36131	0.0264597	0.0260753
0.168	0.351777	0.357771	0.0261733	0.0257379
0.17	0.347987	0.353941	0.0258531	0.0253661
0.172	0.34435	0.350263	0.0255274	0.0249837
0.174	0.340362	0.34628	0.0251671	0.0245678
0.176	0.336567	0.342482	0.0248061	0.0241468
0.178	0.332414	0.338371	0.0244114	0.0236952
0.18	0.328496	0.33448	0.0240218	0.0232455
0.182	0.324222	0.330275	0.0236009	0.0227701
0.184	0.320227	0.326329	0.023192	0.0223051
0.186	0.315881	0.322073	0.0227549	0.0218207
0.188	0.311861	0.318113	0.0223369	0.0213558
0.19	0.307503	0.313853	0.0218946	0.0208783
0.192	0.303514	0.309927	0.0214783	0.0204293
0.194	0.299209	0.305718	0.0210413	0.0199738
0.196	0.295315	0.30188	0.0206362	0.0195544
0.198	0.291132	0.297782	0.0202137	0.019133
0.2	0.287402	0.294091	0.0198275	0.0187528
0.202	0.283412	0.290168	0.019426	0.0183726
0.204	0.279911	0.286685	0.0190636	0.0180355
0.206	0.276182	0.283001	0.0186872	0.0176972
0.208	0.272968	0.279785	0.0183514	0.0174011
0.21	0.269557	0.276396	0.0180027	0.0171004
0.212	0.266677	0.273495	0.0176954	0.0168389
0.214	0.263625	0.270448	0.0173759	0.0165682
0.216	0.261108	0.267897	0.0170987	0.016333
0.218	0.258437	0.265219	0.0168103	0.0160846
0.22	0.256296	0.263037	0.0165648	0.015869
0.222	0.254014	0.26074	0.0163093	0.0156378
0.224	0.252244	0.258928	0.0160972	0.0154382
0.226	0.25034	0.257003	0.0158762	0.015223
0.228	0.248924	0.255544	0.0156986	0.0150401
0.23	0.247374	0.253968	0.0155131	0.0148436
0.232	0.246279	0.252829	0.0153709	0.0146814
0.234	0.245042	0.251561	0.0152216	0.0145088
0.236	0.244224	0.250697	0.0151152	0.0143725
0.238	0.243248	0.249685	0.0150024	0.0142293
0.24	0.242649	0.249042	0.0149316	0.0141235
0.242	0.241874	0.248226	0.0148547	0.0140136
0.244	0.241433	0.247742	0.0148183	0.0139409
0.246	0.240792	0.247061	0.0147759	0.0138655
0.248	0.240442	0.246675	0.0147714	0.0138254
0.25	0.239868	0.246065	0.0147604	0.0137829
0.252	0.239546	0.245718	0.0147841	0.0137723
0.254	0.238978	0.245122	0.0148006	0.0137587
0.256	0.238625	0.244757	0.0148483	0.0137728
0.258	0.238004	0.244122	0.0148879	0.0137828
0.26	0.237565	0.24369	0.0149549	0.013816
0.262	0.23684	0.242967	0.0150134	0.0138441
0.264	0.23627	0.242424	0.0150955	0.013891
0.266	0.235396	0.241572	0.0151687	0.0139322
0.268	0.234654	0.240878	0.0152621	0.0139884
0.27	0.233597	0.239861	0.0153463	0.0140386
0.272	0.232652	0.238986	0.0154476	0.0141007
0.274	0.231385	0.237776	0.0155396	0.0141573
0.276	0.230217	0.236694	0.0156456	0.0142233
0.278	0.228723	0.235272	0.0157423	0.0142847
0.28	0.22732	0.233966	0.0158503	0.0143537
0.282	0.225596	0.232319	0.0159492	0.0144197
0.284	0.22396	0.230781	0.016057	0.014492
0.286	0.222011	0.228906	0.0161559	0.0145631
0.288	0.220151	0.227137	0.0162617	0.0146395
0.29	0.217992	0.225038	0.0163589	0.0147166
0.292	0.215926	0.223044	0.0164616	0.0147985
0.294	0.21358	0.220732	0.0165559	0.0148827
0.296	0.211334	0.218527	0.0166543	0.0149709
0.298	0.208827	0.21602	0.0167448	0.0150628
0.3	0.206426	0.213622	0.0168383	0.0151582
0.302	0.203787	0.210942	0.016924	0.0152579
0.304	0.201262	0.208375	0.0170117	0.0153602
0.306	0.19852	0.205546	0.0170919	0.0154669
0.308	0.195899	0.202837	0.0171729	0.0155752
0.31	0.193083	0.199891	0.0172467	0.0156872
0.312	0.190393	0.19707	0.0173202	0.0157992
0.314	0.187531	0.194041	0.017387	0.0159133
0.316	0.184799	0.191145	0.0174525	0.0160257
0.318	0.181917	0.188071	0.0175118	0.0161375
0.32	0.179168	0.18514	0.0175688	0.0162452
0.322	0.176292	0.182066	0.0176205	0.0163491
0.324	0.173552	0.179144	0.0176689	0.0164463
0.326	0.170704	0.176115	0.0177128	0.016536
0.328	0.167995	0.173247	0.0177524	0.0166166
0.33	0.165199	0.170307	0.0177885	0.016686
0.332	0.162543	0.167532	0.017819	0.0167446
0.334	0.159819	0.164718	0.0178469	0.0167894
0.336	0.157235	0.162072	0.017868	0.0168222
0.338	0.154602	0.159411	0.0178871	0.0168402
0.34	0.152108	0.156915	0.0178981	0.0168463
0.342	0.14958	0.154426	0.0179079	0.0168379
0.344	0.147189	0.152093	0.0179079	0.0168187
0.346	0.144779	0.149783	0.0179077	0.0167869
0.348	0.142501	0.147618	0.0178964	0.016746
0.35	0.140216	0.145488	0.0178857	0.0166952
0.352	0.138058	0.143491	0.0178627	0.0166375
0.354	0.135903	0.141538	0.0178415	0.0165733
0.356	0.133866	0.139706	0.017807	0.0165042
0.358	0.13184	0.137928	0.0177758	0.0164322
0.36	0.129923	0.136259	0.0177307	0.016357
0.362	0.128025	0.13465	0.0176904	0.016282
0.364	0.126226	0.13314	0.0176359	0.0162051
0.366	0.124452	0.131697	0.0175877	0.0161311
0.368	0.122769	0.130342	0.0175253	0.0160555
0.37	0.121116	0.129057	0.0174703	0.0159849
0.372	0.119545	0.127849	0.0174012	0.0159126
0.374	0.118013	0.126713	0.0173404	0.0158469
0.376	0.116554	0.125644	0.0172655	0.0157787
0.378	0.115141	0.124643	0.0171991	0.0157183
0.38	0.113794	0.123698	0.0171189	0.0156544
0.382	0.112502	0.122817	0.0170468	0.0155994
0.384	0.111267	0.12198	0.0169611	0.0155396
0.386	0.110096	0.121198	0.0168825	0.0154896
0.388	0.108972	0.12045	0.0167909	0.0154336
0.39	0.107918	0.119747	0.0167051	0.0153882
0.392	0.106902	0.119069	0.0166069	0.0153357
0.394	0.10596	0.118424	0.0165134	0.0152944
0.396	0.105042	0.117796	0.0164083	0.0152452
0.398	0.1042	0.117189	0.0163066	0.0152075
0.4	0.10337	0.116592	0.0161949	0.0151614
0.402	0.102613	0.116003	0.0160855	0.015127
0.404	0.101854	0.11542	0.0159677	0.0150838
0.406	0.101165	0.114833	0.0158515	0.0150524
0.408	0.100459	0.114247	0.0157288	0.0150121
0.41	0.0998191	0.113646	0.0156074	0.0149833
0.412	0.0991481	0.113043	0.0154815	0.0149457
0.414	0.0985359	0.112413	0.015357	0.0149192
0.416	0.0978812	0.11178	0.0152298	0.0148841
0.418	0.0972779	0.111109	0.0151046	0.0148597
0.42	0.096622	0.110432	0.0149784	0.0148271
0.422	0.0960099	0.109705	0.0148552	0.0148047
0.424	0.0953378	0.108968	0.0147327	0.0147749
0.426	0.0947021	0.108167	0.0146143	0.0147551
0.428	0.0940015	0.107352	0.0144979	0.014729
0.43	0.0933311	0.10646	0.0143867	0.0147127
0.432	0.0925937	0.105555	0.0142787	0.0146913
0.434	0.0918817	0.10457	0.0141771	0.0146791
0.436	0.0911034	0.10358	0.0140792	0.0146622
0.438	0.0903473	0.102513	0.0139885	0.0146536
0.44	0.0895279	0.101453	0.0139019	0.0146405
0.442	0.0887293	0.100323	0.013823	0.0146343
0.444	0.0878728	0.099207	0.013748	0.0146237
0.446	0.0870369	0.0980258	0.0136809	0.014619
0.448	0.0861505	0.0968655	0.0136174	0.0146104
0.45	0.0852858	0.0956433	0.0135616	0.0146067
0.452	0.0843793	0.094446	0.0135088	0.0145999
0.454	0.0834964	0.0931909	0.0134633	0.0145972
0.456	0.0825817	0.0919645	0.0134202	0.0145923
0.458	0.081693	0.0906854	0.0133839	0.0145908
0.46	0.0807831	0.0894396	0.0133491	0.0145878
0.462	0.0799015	0.0881475	0.0133205	0.0145871
0.464	0.0790097	0.086894	0.0132928	0.0145855
0.466	0.0781481	0.085602	0.0132707	0.0145847
0.468	0.0772869	0.0843544	0.0132488	0.0145836
0.47	0.0764569	0.0830764	0.0132322	0.0145816
0.472	0.0756373	0.081848	0.0132153	0.0145799
0.474	0.0748484	0.0805944	0.0132036	0.0145758
0.476	0.0740786	0.0793902	0.0131913	0.0145734
0.478	0.0733377	0.0781577	0.0131845	0.0145684
0.48	0.0726228	0.0769668	0.0131769	0.0145678
0.482	0.0719334	0.0757433	0.0131755	0.014564
0.484	0.0712752	0.0745649	0.0131733	0.0145653
0.486	0.0706379	0.0733685	0.0131778	0.0145594
0.488	0.070035	0.072236	0.0131818	0.0145567
0.49	0.0694474	0.0711014	0.013193	0.0145425
0.492	0.0688958	0.07004	0.0132037	0.0145314
0.494	0.0683536	0.0689779	0.0132218	0.0145074
0.496	0.0678474	0.0679884	0.0132393	0.0144884
0.498	0.0673451	0.0669924	0.0132641	0.0144565
0.5	0.0668777	0.0660664	0.0132879	0.014432
0.502	0.0664092	0.0651269	0.0133181	0.0143949
0.504	0.0659739	0.0642559	0.0133469	0.0143674
0.506	0.0655337	0.0633652	0.0133807	0.0143273
0.508	0.0651248	0.0625429	0.0134123	0.0142988
0.51	0.0647078	0.061696	0.0134471	0.0142575
0.512	0.0643205	0.0609187	0.0134789	0.0142293
0.514	0.063923	0.0601129	0.0135116	0.014188
0.516	0.0635535	0.0593784	0.0135404	0.0141608
0.518	0.0631722	0.0586125	0.0135678	0.0141199
0.52	0.0628176	0.0579194	0.0135905	0.014094
0.522	0.0624495	0.0571923	0.0136096	0.0140533
0.524	0.0621069	0.0565387	0.0136234	0.0140282
0.526	0.0617486	0.0558487	0.0136316	0.013987
0.528	0.0614146	0.0552317	0.0136344	0.0139618
0.53	0.0610615	0.0545766	0.0136298	0.013919
0.532	0.0607315	0.0539939	0.0136203	0.0138921
0.534	0.0603775	0.0533728	0.013602	0.0138458
0.536	0.0600453	0.0528248	0.0135795	0.0138153
0.538	0.0596827	0.0522404	0.0135473	0.0137637
0.54	0.0593404	0.0517313	0.0135122	0.0137278
0.542	0.0589598	0.0511891	0.0134667	0.0136691
0.544	0.0585986	0.0507248	0.0134199	0.0136261
0.546	0.0581905	0.0502311	0.013362	0.0135589
0.548	0.0578017	0.0498176	0.0133048	0.0135074
0.55	0.0573571	0.0493781	0.0132361	0.0134306
0.552	0.0569335	0.049021	0.0131702	0.0133697
0.554	0.0564456	0.0486411	0.0130922	0.0132828
0.556	0.0559824	0.0483456	0.0130192	0.013212
0.558	0.0554476	0.0480301	0.0129337	0.0131149
0.56	0.0549436	0.0477999	0.0128555	0.0130345
0.562	0.0543615	0.0475512	0.0127641	0.012928
0.564	0.0538186	0.0473872	0.0126827	0.0128389
0.566	0.0531919	0.0472043	0.0125872	0.0127246
0.568	0.0526145	0.0471033	0.0125043	0.0126287
0.57	0.0519484	0.0469813	0.0124066	0.0125089
0.572	0.0513429	0.0469363	0.012324	0.0124087
0.574	0.0506438	0.0468669	0.0122258	0.0122865
0.576	0.0500177	0.0468686	0.0121451	0.0121854
0.578	0.0492928	0.0468416	0.0120481	0.0120642
0.58	0.048654	0.0468791	0.0119708	0.0119657
0.582	0.0479109	0.0468837	0.0118765	0.0118492
0.584	0.0472671	0.0469463	0.0118037	0.0117567
0.586	0.0465134	0.046972	0.0117136	0.0116483
0.588	0.0458722	0.0470492	0.0116464	0.0115649
0.59	0.0451157	0.047086	0.0115618	0.0114677
0.592	0.0444845	0.047168	0.0115014	0.0113959
0.594	0.0437329	0.0472063	0.0114235	0.0113119
0.596	0.0431192	0.0472837	0.0113705	0.0112535
0.598	0.0423803	0.047314	0.0113003	0.0111842
0.6	0.0417911	0.0473776	0.0112554	0.01114
0.602	0.0410728	0.0473906	0.0111936	0.011086
0.604	0.0405146	0.0474313	0.0111572	0.0110559
0.606	0.0398241	0.0474178	0.0111041	0.0110166
0.608	0.0393023	0.0474268	0.0110763	0.0109998
0.61	0.0386456	0.0473781	0.0110319	0.0109738
0.612	0.0381638	0.0473472	0.0110126	0.0109683
0.614	0.0375449	0.0472553	0.0109764	0.0109534
0.616	0.0371048	0.0471773	0.0109649	0.0109567
0.618	0.0365254	0.0470355	0.0109361	0.0109498
0.62	0.0361261	0.0469048	0.0109318	0.0109589
0.622	0.0355857	0.0467079	0.010909	0.0109569
0.624	0.0352241	0.0465203	0.0109107	0.0109689
0.626	0.0347199	0.0462649	0.0108926	0.0109687
0.628	0.0343911	0.046018	0.0108991	0.010981
0.63	0.0339185	0.0457023	0.0108838	0.01098
0.632	0.0336164	0.0453956	0.0108938	0.0109907
0.634	0.0331695	0.0450198	0.0108797	0.010987
0.636	0.0328872	0.044655	0.0108917	0.0109949
0.638	0.0324595	0.0442211	0.0108772	0.0109874
0.64	0.0321901	0.0438021	0.0108899	0.010992
0.642	0.0317751	0.0433143	0.0108733	0.0109802
0.644	0.0315124	0.042847	0.0108854	0.0109817
0.646	0.0311041	0.0423111	0.010865	0.0109656
0.648	0.0308428	0.0418035	0.0108748	0.0109644
0.65	0.0304359	0.0412268	0.0108489	0.0109442
0.652	0.0301721	0.0406882	0.0108547	0.0109409
0.654	0.0297624	0.0400786	0.0108214	0.0109171
0.656	0.0294934	0.0395191	0.0108213	0.0109124
0.658	0.0290776	0.0388845	0.0107786	0.0108856
0.66	0.0288023	0.0383142	0.0107708	0.0108804
0.662	0.0283776	0.0376621	0.0107169	0.0108513
0.664	0.0280958	0.0370908	0.0106999	0.0108464
0.666	0.0276596	0.036428	0.0106336	0.0108157
0.668	0.0273715	0.0358648	0.0106065	0.0108121
0.67	0.0269208	0.0351968	0.0105273	0.0107806
0.672	0.0266264	0.0346496	0.0104901	0.0107791
0.674	0.0261573	0.0339805	0.0103986	0.0107474
0.676	0.0258558	0.0334553	0.0103522	0.0107486
0.678	0.0253634	0.0327868	0.0102499	0.0107173
0.68	0.025053	0.032287	0.0101962	0.0107216
0.682	0.0245315	0.0316181	0.0100857	0.0106911
0.684	0.0242095	0.0311441	0.0100274	0.0106985
0.686	0.0236532	0.0304712	0.00991184	0.010669
0.688	0.023317	0.0300207	0.00985199	0.0106796
0.69	0.0227219	0.029339	0.00973527	0.0106511
0.692	0.0223698	0.0289079	0.00967722	0.0106644
0.694	0.0217346	0.0282124	0.00956323	0.0106367
0.696	0.0213674	0.0277965	0.00951017	0.0106523
0.698	0.0206955	0.0270842	0.00940268	0.0106251
0.7	0.020317	0.02668	0.00935747	0.0106424

[truncated: 46 more sheets: Fig 4b, Fig 4c, Fig 4d, Fig 4e, Fig 4f, Fig 5b, Fig 6a, Fig 6b, Fig 6c, Fig 6d, Fig 7a, Fig 7b, Fig 7c, Fig S1b, Fig S1cd, Fig S1e, Fig S1f, Fig S2a, Fig S2b, Fig S2c …]
